# Supplementary material for: Identifying the nutrition support nurses’ tasks using importance–performance analysis in Korea: a descriptive study
Source: J Educ Eval Health Prof. 2023 Jan 18;20:3. doi: 10.3352/jeehp.2023.20.3 (PMC9935079; doi:10.3352/jeehp.2023.20.3)
Supplement: Supplementary file 1 [file jeehp-20-03-dataset1.xlsx]

## Sheet: data
타임스탬프	v2	PP1	PP2	PP3	PP4	PP5	PP6	PP7	PP8	PP9	PP10	PP11	PP12	PP13	PP14	PP15	PP16	PP17	PP18	PP19	PP20	PP21	PP22	PP23	PP24	PP25	PP26	PP27	PP28	PP29	PP30	PP31	PP32	PP33	PP34	PP35	PP36	II1	II2	II3	II4	II5	II6	II7	II8	II9	II10	II11	II12
2018-10-17 17:17:09	동의합니다	7	4	3	5	6	6	5	5	6	2	7	4	1	5	7	7	7	2	3	5	6	6	4	4	3	5	7	6	3	2	4	3	3	4	1	2	6	7	2	3	3	4	4	3	5	3	4	2
2018-10-17 17:57:47	동의합니다	4	7	7	7	4	7	2	2	7	7	7	6	6	6	6	7	5	4	3	5	2	5	5	6	6	6	6	1	4	7	5	3	6	3	6	6	4	7	6	7	4	7	3	3	6	5	6	6
2018-10-17 18:09:10	동의합니다	7	7	7	7	7	7	5	3	7	2	7	2	1	1	1	3	1	6	4	3	4	4	3	4	7	7	6	4	7	2	6	4	7	1	7	7	7	7	7	7	7	7	6	6	7	5	7	5
2018-10-17 19:51:35	동의합니다	7	7	7	7	5	5	5	4	7	7	7	7	7	7	4	7	6	5	5	5	4	5	3	5	5	4	5	4	5	7	4	4	4	3	5	1	7	6	6	7	5	4	5	4	6	6	6	6
2018-10-17 21:45:31	동의합니다	6	6	6	6	6	6	6	6	6	6	6	6	6	6	6	6	6	4	2	2	2	2	2	2	6	6	5	2	5	5	5	5	5	2	5	5	6	6	6	6	6	6	6	6	6	4	5	4
2018-10-17 22:34:56	동의합니다	7	7	7	7	7	7	6	6	7	7	7	7	7	7	7	7	7	4	2	5	5	4	5	5	7	4	7	7	7	7	6	7	6	4	7	7	5	7	7	7	5	5	5	5	7	5	6	6
2018-10-18 07:27:46	동의합니다	7	7	6	7	1	4	6	6	5	5	7	7	7	7	7	7	7	3	3	4	2	1	1	4	7	4	7	1	4	7	4	5	6	1	6	5	6	7	6	7	4	5	6	6	5	5	7	5
2018-10-18 08:00:01	동의합니다	7	7	7	7	2	7	2	5	7	7	7	7	6	7	7	7	5	6	4	5	5	3	1	1	5	6	7	1	5	6	3	1	5	1	6	7	6	6	6	6	2	5	3	3	6	2	7	6
2018-10-18 08:21:39	동의합니다	7	6	7	7	6	7	4	4	7	7	7	7	7	7	7	7	7	4	4	3	4	4	4	4	7	7	7	4	6	7	6	6	4	3	7	5	7	7	7	6	7	7	6	6	7	7	7	7
2018-10-18 08:56:56	동의합니다	7	7	7	7	7	7	7	4	7	7	7	7	4	7	4	4	7	7	7	3	7	3	7	7	7	7	7	7	6	6	6	6	6	5	7	7	6	7	7	7	6	6	6	4	6	4	6	4
2018-10-18 09:05:03	동의합니다	6	7	3	7	5	5	5	5	6	7	5	3	7	5	2	3	2	4	6	4	3	3	3	4	5	4	5	1	4	2	4	2	2	2	5	2	7	5	6	5	5	5	5	5	5	6	5	4
2018-10-18 09:27:57	동의합니다	3	7	7	7	4	7	4	4	7	7	7	6	6	6	2	7	5	6	6	2	6	5	5	6	6	6	7	1	5	7	6	4	2	1	6	6	5	6	6	7	4	6	5	5	6	6	6	6
2018-10-18 11:34:25	동의합니다	3	7	5	6	4	7	4	4	7	7	7	7	7	7	7	7	7	4	5	3	4	4	4	5	7	7	7	6	6	6	6	6	6	4	7	7	6	7	7	7	7	7	7	7	7	7	7	7
2018-10-18 18:18:46	동의합니다	7	7	6	7	6	7	6	6	6	7	7	6	7	7	6	6	1	1	1	1	1	6	1	1	4	2	4	1	6	1	2	1	1	1	7	1	7	7	7	7	7	7	6	6	6	6	7	7
2018-10-18 18:57:37	동의합니다	3	4	4	7	4	4	3	2	7	7	7	6	7	7	4	7	5	6	5	6	4	4	1	5	3	3	7	1	7	7	6	3	7	2	7	6	6	5	7	7	7	5	4	4	7	6	7	6
2018-10-23 16:19:04	동의합니다	6	6	6	6	6	6	4	4	5	6	6	6	6	5	1	6	1	2	2	2	2	5	5	5	5	5	7	2	1	1	1	1	1	1	1	7	7	7	7	7	7	7	7	7	7	7	7	7
2018-10-24 10:25:36	동의합니다	4	7	7	7	4	7	5	5	7	7	6	7	6	7	7	4	4	6	6	6	7	3	4	7	7	7	7	7	5	7	7	7	3	2	1	5	4	7	7	7	5	7	7	7	7	6	5	5
2018-10-25 13:58:44	동의합니다	1	3	6	2	1	2	5	6	1	3	6	6	4	5	1	1	5	5	2	2	4	2	2	2	2	2	2	3	3	1	2	2	2	2	5	6	4	5	5	3	2	5	5	5	5	3	4	4
2018-10-29 16:32:25	동의합니다	7	7	4	7	5	7	5	5	4	3	3	3	3	3	7	7	3	4	2	2	2	2	2	2	3	3	5	3	4	5	4	3	2	1	6	3	7	7	7	7	7	7	7	7	4	6	6	6
2018-10-29 16:35:57	동의합니다	4	3	5	7	5	3	5	5	7	7	7	6	6	6	6	6	6	5	3	3	5	4	4	6	6	5	6	4	5	6	6	6	6	6	6	6	3	3	6	7	4	3	5	5	6	6	6	4
2018-10-29 16:59:44	동의합니다	7	6	6	6	6	6	6	6	6	6	6	6	6	6	3	4	3	4	4	4	5	5	5	5	4	4	4	4	5	4	4	4	4	1	2	6	6	6	6	6	6	6	6	6	6	6	6	6
2018-10-29 17:04:04	동의합니다	5	7	6	1	5	6	4	4	3	2	4	5	4	4	2	1	1	4	4	5	6	3	4	5	3	3	4	3	4	4	5	6	6	4	5	3	5	7	6	6	6	7	5	5	5	5	5	4
2018-10-29 17:21:20	동의합니다	6	4	5	3	5	3	3	3	6	6	6	6	5	4	4	3	3	3	3	3	4	3	2	4	2	2	2	2	2	2	3	2	2	2	2	6	5	4	5	5	5	5	5	5	4	4	5	5
2018-10-29 17:24:57	동의합니다	6	6	6	6	6	6	6	6	6	6	6	6	6	6	3	6	5	6	6	5	5	3	3	4	5	5	6	6	5	5	6	6	6	4	6	4	7	6	7	7	7	7	6	6	7	6	6	6
2018-10-29 17:36:17	동의합니다	3	7	7	7	1	7	5	1	7	7	7	7	7	7	1	6	3	5	1	3	2	2	1	5	6	7	7	2	7	4	7	7	1	1	7	7	7	7	7	7	7	7	6	3	7	2	7	3
2018-10-29 21:01:01	동의합니다	7	7	7	5	5	5	5	5	7	7	7	7	7	7	1	1	1	5	5	5	7	7	7	7	7	7	7	7	7	7	7	7	5	5	5	3	7	7	7	7	7	7	7	7	6	5	7	6
2018-10-29 22:07:43	동의합니다	5	4	4	6	5	4	4	4	6	5	5	5	6	5	4	3	4	2	3	3	4	3	3	3	4	2	2	2	3	3	2	2	2	2	4	4	6	5	6	6	5	5	5	5	6	5	6	6
2018-10-30 00:57:37	동의합니다	7	7	7	7	7	7	4	6	6	3	3	5	3	6	1	1	1	1	1	1	4	4	5	5	6	6	6	2	3	1	1	3	2	1	7	6	7	7	7	7	7	7	7	7	6	6	7	5
2018-10-30 08:26:06	동의합니다	4	5	5	6	5	5	4	4	2	2	4	4	3	3	2	2	2	3	2	2	4	2	3	3	3	2	7	2	4	3	3	3	3	2	2	5	5	5	5	5	5	5	5	5	6	6	6	6
2018-10-30 08:37:34	동의합니다	7	6	6	6	7	6	5	5	6	6	6	6	6	6	6	6	6	4	5	5	5	5	3	4	4	5	7	4	5	6	3	3	3	2	5	5	6	6	6	6	6	6	6	6	6	6	6	6
2018-10-30 09:10:46	동의합니다	7	7	7	7	7	7	7	5	7	7	7	7	7	7	7	7	7	5	5	6	5	4	6	6	7	7	7	3	7	6	6	5	2	2	6	7	7	7	7	7	7	6	7	6	7	6	7	6
2018-10-30 09:12:40	동의합니다	5	7	7	7	3	6	2	2	3	2	2	4	2	4	2	3	4	5	4	2	5	3	6	5	4	4	5	2	6	6	5	6	6	5	7	5	6	6	6	6	6	6	5	5	5	5	6	5
2018-10-30 09:59:45	동의합니다	3	4	3	5	3	6	3	1	4	3	3	3	3	3	3	3	3	3	3	3	3	3	3	3	3	4	3	3	3	3	3	3	3	3	3	3	5	5	5	4	5	5	4	5	5	5	5	4
2018-10-30 10:34:22	동의합니다	6	7	4	6	4	6	5	5	6	5	5	5	5	5	2	5	4	5	3	3	3	3	2	5	4	4	5	2	2	3	2	3	2	1	5	4	6	6	6	6	5	6	5	5	6	5	5	5
2018-10-30 12:11:11	동의합니다	7	7	7	7	7	7	7	7	7	7	7	7	7	7	7	7	6	4	5	5	4	4	3	3	4	1	6	1	7	7	5	1	1	1	6	7	7	7	7	7	7	7	7	7	7	7	7	7
2018-10-30 14:36:17	동의합니다	7	7	7	7	7	7	1	7	7	7	7	7	7	6	7	7	7	1	1	1	2	1	1	1	1	2	7	1	7	3	1	2	1	1	5	2	7	7	7	7	7	7	6	7	7	6	7	6
2018-10-30 15:13:48	동의합니다	7	7	7	7	3	7	6	6	7	7	7	7	7	7	7	7	6	4	4	5	5	4	4	5	4	6	6	6	4	5	5	4	4	2	4	7	7	7	7	7	5	7	5	5	7	7	7	7
2018-10-30 19:51:00	동의합니다	1	1	2	7	1	1	5	5	1	1	1	1	2	4	1	1	1	4	4	6	6	5	2	5	5	4	2	2	2	2	2	2	2	2	4	6	6	6	7	6	6	6	6	6	7	7	7	7
2018-10-31 09:10:07	동의합니다	4	7	4	7	5	7	3	7	5	5	2	7	5	5	5	4	4	4	4	1	1	1	4	4	4	4	5	1	5	7	3	3	4	3	7	4	5	7	7	7	7	7	6	7	5	2	6	4
2018-10-31 13:48:30	동의합니다	3	7	4	7	5	7	7	7	5	3	7	7	7	7	5	7	7	3	2	3	4	3	1	4	4	1	7	5	7	7	4	4	7	1	7	7	7	7	7	7	7	7	7	6	7	5	5	3
2018-10-31 15:33:11	동의합니다	1	5	6	6	3	4	4	4	1	1	2	2	2	6	2	2	2	2	2	2	2	4	2	4	6	2	2	2	2	5	2	2	4	2	2	6	7	7	7	7	7	7	7	7	4	4	7	6
2018-11-01 10:19:48	동의합니다	7	7	6	7	4	5	7	7	6	7	4	6	6	5	1	7	1	5	2	5	4	2	1	2	1	1	5	1	1	5	5	4	1	1	5	1	6	6	5	6	5	5	7	7	5	5	6	5
2018-11-01 13:42:15	동의합니다	3	4	7	3	3	4	4	4	4	5	7	4	4	4	3	3	3	3	3	4	5	5	3	3	4	3	3	4	3	3	3	3	3	3	5	4	3	3	5	4	5	4	5	5	4	4	5	5
2018-11-01 13:46:23	동의합니다	7	7	6	7	6	7	5	5	7	7	7	7	7	7	7	7	7	7	7	6	6	6	7	7	7	7	7	7	6	7	7	7	5	7	7	7	7	7	7	7	6	7	5	5	6	5	7	5
2018-11-01 13:49:36	동의합니다	3	7	7	7	3	4	4	4	7	7	7	7	7	7	7	7	2	4	3	5	5	2	1	2	3	3	4	2	4	5	4	4	3	1	2	2	6	6	6	7	4	4	5	5	7	7	7	7
2018-11-01 13:50:12	동의합니다	6	7	6	7	7	7	6	7	5	5	7	5	5	5	2	3	3	5	5	5	6	3	5	5	5	5	5	4	5	3	5	5	6	5	6	7	7	7	7	7	7	7	6	6	6	5	7	5
2018-11-01 13:52:09	동의합니다	7	7	4	7	7	7	5	5	7	7	6	4	4	4	2	5	6	3	4	4	3	5	3	4	6	4	5	6	6	6	6	6	6	6	6	6	7	7	7	7	7	7	6	6	6	6	6	6
2018-11-01 13:54:17	동의합니다	6	6	6	6	6	6	6	6	7	6	7	6	6	4	4	4	5	5	4	4	5	5	5	4	4	4	5	3	6	6	6	5	5	6	6	6	6	6	6	6	6	6	6	6	6	6	6	6
2018-11-01 13:55:15	동의합니다	7	7	7	7	7	6	3	4	7	7	7	7	7	6	4	3	2	5	4	4	5	5	5	6	6	6	4	6	7	7	6	5	5	5	4	5	6	5	3	6	5	6	6	5	7	7	7	7
2018-11-01 13:57:02	동의합니다	5	7	5	1	5	5	5	5	1	1	5	1	1	1	1	1	5	1	1	4	4	1	5	4	3	4	1	1	1	1	1	1	4	4	5	5	7	7	7	7	7	7	7	7	7	5	7	6
2018-11-01 13:58:09	동의합니다	6	7	5	7	4	7	6	6	4	4	6	4	4	4	2	4	4	4	3	4	5	4	5	4	5	5	4	4	5	4	4	4	4	4	5	5	6	7	6	7	6	7	4	4	4	4	6	4
2018-11-01 14:08:23	동의합니다	1	4	5	6	6	6	1	1	2	6	5	1	1	1	1	1	1	1	1	1	1	1	1	1	1	1	1	1	1	1	1	1	1	1	1	1	6	6	7	6	6	6	5	5	4	4	5	4
2018-11-01 14:09:09	동의합니다	7	7	7	7	7	7	7	7	7	7	7	7	7	7	4	6	6	4	4	7	5	7	5	7	7	7	7	7	4	4	4	5	5	5	5	5	7	7	7	7	7	7	7	7	7	7	7	7
2018-11-01 14:09:19	동의합니다	5	7	6	6	5	5	5	5	5	5	5	3	3	2	2	3	4	4	4	5	5	3	4	4	4	4	4	4	4	4	4	4	4	4	4	5	6	6	6	6	6	6	6	6	5	4	6	5
2018-11-01 14:11:58	동의합니다	2	7	5	6	6	6	4	4	6	6	7	6	5	6	3	6	3	3	3	5	3	3	3	3	4	4	6	3	3	6	3	3	3	3	4	5	5	7	5	6	7	7	6	6	7	6	7	7
2018-11-01 14:13:28	동의합니다	3	3	6	2	2	2	2	2	3	2	2	2	2	2	2	2	2	5	5	5	3	2	2	2	2	4	2	2	2	2	2	2	2	2	4	5	5	5	7	6	6	6	6	6	4	4	5	4
2018-11-01 14:14:21	동의합니다	5	3	5	7	3	4	3	4	5	7	6	3	7	4	2	2	2	4	2	4	5	3	6	5	5	4	3	3	4	4	5	3	5	4	4	5	5	3	6	6	6	5	5	5	4	4	5	4
2018-11-01 14:14:49	동의합니다	5	7	6	6	3	6	2	4	2	7	6	2	2	2	1	1	1	4	2	2	6	2	5	4	1	1	1	1	3	2	1	1	1	1	4	7	5	5	5	7	6	5	4	5	4	4	4	4
2018-11-01 14:15:41	동의합니다	3	6	7	4	3	6	3	3	6	6	3	6	6	6	6	6	6	6	6	3	6	3	6	3	4	3	3	3	6	5	3	3	6	3	6	6	7	7	7	7	7	7	7	7	7	7	7	7
2018-11-01 14:17:50	동의합니다	5	6	6	7	7	7	6	6	6	7	7	7	7	6	7	5	5	4	3	4	3	4	3	3	4	3	5	5	5	4	3	3	5	5	5	4	7	7	6	6	7	7	6	6	6	6	6	6
2018-11-01 14:21:01	동의합니다	2	2	5	2	2	2	4	4	2	2	5	2	2	6	2	2	4	2	4	2	2	4	2	2	4	4	4	2	4	2	2	2	4	2	5	5	5	6	6	7	7	7	6	7	6	6	6	5
2018-11-01 14:24:24	동의합니다	6	6	7	7	6	6	6	6	6	6	6	6	6	6	6	6	6	3	4	6	4	2	6	6	6	3	6	6	5	5	5	6	5	2	6	6	5	5	6	7	7	7	7	7	6	7	7	6
2018-11-01 14:25:13	동의합니다	3	6	7	7	3	4	4	4	4	5	6	4	4	4	4	4	6	4	4	4	4	4	4	4	5	4	4	4	4	4	4	4	4	4	5	6	5	5	7	5	6	5	6	5	5	7	6	6
2018-11-01 14:28:25	동의합니다	6	5	5	6	5	6	4	4	6	6	6	6	6	6	2	6	4	2	4	4	4	4	1	4	1	5	5	2	5	6	1	1	1	1	4	4	6	6	6	7	6	6	5	7	6	6	6	6
2018-11-01 14:35:20	동의합니다	6	6	7	7	6	6	4	4	7	7	7	7	7	6	6	6	6	6	6	4	5	5	7	5	6	6	6	4	7	7	7	6	7	7	7	7	6	6	7	7	6	6	5	5	6	6	7	6
2018-11-01 14:45:37	동의합니다	7	7	7	7	2	7	7	7	7	7	7	4	4	4	4	6	4	1	4	4	2	3	1	3	1	1	4	2	2	7	1	3	3	1	6	1	7	7	7	7	4	7	6	6	7	7	7	5
2018-11-01 14:45:57	동의합니다	1	3	5	7	1	3	1	1	1	1	1	2	3	3	1	1	4	5	5	1	1	1	1	3	7	7	7	7	4	3	5	5	1	2	3	7	3	4	7	7	5	3	3	3	3	3	3	3
2018-11-01 15:09:29	동의합니다	7	7	7	7	7	7	6	6	6	6	6	6	6	6	6	6	1	2	6	6	6	2	1	6	4	4	6	3	6	6	2	4	2	2	5	3	7	7	7	7	7	7	7	7	7	7	7	7
2018-11-01 15:23:08	동의합니다	5	5	4	1	4	5	6	6	1	2	7	2	2	2	2	3	3	6	6	6	4	3	4	4	5	2	1	1	3	1	1	4	5	1	5	6	6	6	6	7	7	6	6	6	4	2	6	4
2018-11-01 15:29:13	동의합니다	6	6	6	7	6	6	6	4	6	6	5	6	6	6	3	3	3	4	4	4	6	3	2	4	5	5	5	4	6	4	4	4	6	3	4	4	6	6	6	7	6	6	6	6	6	6	6	6
2018-11-01 15:31:06	동의합니다	5	6	5	7	6	7	3	3	7	7	7	7	7	7	2	5	2	2	2	3	3	3	2	4	5	2	5	3	3	3	3	3	3	3	5	6	6	6	6	6	6	6	4	4	6	6	6	6
2018-11-01 15:35:14	동의합니다	3	7	7	7	3	7	2	3	6	6	6	6	6	6	1	6	1	2	1	1	1	1	1	1	6	2	6	2	2	6	2	2	2	2	6	2	6	6	6	6	5	5	6	5	6	4	6	5
2018-11-01 16:43:01	동의합니다	7	7	7	6	7	7	2	2	4	4	6	6	6	5	1	1	1	1	1	1	1	1	1	1	2	2	7	2	4	3	2	6	2	1	2	4	7	7	7	7	7	7	6	6	6	4	6	4
2018-11-01 17:15:51	동의합니다	7	7	4	7	7	7	7	7	7	7	7	7	7	7	7	7	4	4	5	5	5	5	5	5	5	5	5	2	4	5	5	4	4	4	5	7	7	7	7	7	7	7	7	7	5	5	7	5
2018-11-01 18:07:17	동의합니다	5	5	7	7	5	7	4	4	5	5	5	5	4	5	4	3	4	3	3	4	3	3	5	5	3	3	2	3	3	3	3	3	3	3	4	5	7	7	7	7	7	6	5	5	4	4	4	4
2018-11-01 23:18:18	동의합니다	2	4	3	6	1	1	2	2	1	4	2	3	3	3	3	2	2	2	2	2	2	2	4	2	5	3	3	2	2	2	2	2	2	2	2	4	6	6	7	6	6	6	6	6	6	4	5	5
2018-11-02 00:21:58	동의합니다	3	2	6	6	4	6	4	4	5	5	4	4	4	4	4	4	4	3	3	3	3	3	3	3	3	3	5	3	5	5	5	4	4	4	4	5	4	4	4	4	4	4	4	4	3	3	4	4
2018-11-02 09:06:15	동의합니다	7	7	7	7	7	7	6	6	7	7	7	7	7	7	7	7	4	5	3	2	4	2	3	6	6	6	7	3	3	7	7	6	4	4	6	7	7	7	7	6	6	6	6	6	6	6	6	6
2018-11-02 13:53:06	동의합니다	4	5	7	6	5	6	6	4	1	2	5	4	2	6	1	1	2	3	3	4	5	3	1	2	4	4	2	4	3	1	4	4	3	3	3	6	7	7	7	7	7	7	7	7	7	7	7	7
2018-11-02 14:17:52	동의합니다	7	7	7	4	3	3	4	4	4	4	5	4	4	4	1	3	2	3	3	2	1	1	3	2	7	3	2	1	2	2	2	2	2	1	4	6	6	6	7	4	4	4	5	5	5	4	5	3
2018-11-02 19:48:23	동의합니다	2	2	7	2	5	2	2	2	2	2	5	2	2	2	2	2	2	2	2	2	2	2	2	2	5	2	2	2	2	2	2	2	2	2	2	5	6	6	6	6	6	5	5	5	4	4	4	4
2018-11-02 23:10:34	동의합니다	4	4	4	4	4	4	4	4	4	4	2	2	2	2	2	2	2	1	1	2	5	4	4	4	5	2	1	2	2	2	1	2	4	2	5	4	5	5	4	4	5	4	4	5	4	4	4	4
2018-11-05 20:21:28	동의합니다	5	6	7	6	6	6	4	6	4	6	6	4	5	5	2	6	4	5	3	3	3	3	5	5	4	4	4	4	5	5	4	5	3	3	5	5	5	5	6	6	6	6	6	6	4	4	6	5
2018-11-11 00:58:01	동의합니다	6	5	4	6	6	6	6	7	6	6	6	6	6	6	6	6	5	6	6	6	4	4	4	6	7	7	7	7	6	6	6	6	4	4	5	5	7	7	6	7	7	7	7	6	6	5	6	5
2018-11-12 12:04:08	동의합니다	7	7	4	7	7	7	7	7	7	7	7	7	7	7	7	7	4	4	2	4	1	1	1	1	2	2	4	1	4	5	4	2	1	1	5	5	7	7	7	7	6	6	7	7	4	5	7	6
2018-11-27 15:30:36	동의합니다	3	6	7	7	4	6	4	4	5	7	7	7	7	7	7	7	7	7	7	6	6	6	6	6	6	7	6	4	6	7	6	6	6	7	7	7	6	6	7	7	6	7	6	6	6	7	7	7
2018-11-27 15:33:43	동의합니다	1	2	6	1	2	2	2	2	2	2	5	2	2	4	1	1	1	2	2	2	2	2	2	1	5	2	2	1	2	2	2	2	3	3	4	5	5	5	7	5	5	5	5	5	4	3	5	4
2018-11-27 15:37:57	동의합니다	5	7	5	6	5	6	5	5	5	6	4	4	5	5	1	1	2	2	2	2	2	2	6	6	5	5	5	5	5	3	3	3	5	3	5	7	7	7	7	6	6	6	6	6	6	5	6	7
2018-11-27 15:38:49	동의합니다	7	2	7	7	7	2	5	5	7	6	7	4	4	7	1	4	4	5	4	5	5	5	4	5	4	4	4	4	4	7	5	4	7	3	6	6	7	7	7	7	7	7	7	7	4	4	4	4
2018-11-27 15:39:43	동의합니다	6	6	5	6	5	6	4	4	7	7	7	6	6	6	7	7	7	4	4	4	4	4	4	5	5	4	6	4	5	6	4	4	4	3	4	4	7	7	7	7	7	7	6	6	6	6	7	7
2018-11-27 15:41:03	동의합니다	7	7	4	7	6	6	5	5	6	6	6	6	6	6	6	7	6	6	5	6	6	3	5	6	6	6	7	6	6	5	6	6	3	1	6	6	7	7	7	7	7	7	6	6	6	5	7	6
2018-11-27 15:46:03	동의합니다	7	7	7	7	7	7	7	7	7	7	7	6	7	7	7	7	6	2	1	5	1	1	1	2	5	2	5	2	3	2	2	2	2	1	6	6	6	6	7	7	6	6	6	6	4	4	6	4
2018-11-27 16:03:20	동의합니다	4	4	5	3	3	3	3	4	2	2	2	2	2	2	3	4	2	3	3	3	3	3	3	3	3	3	3	3	3	3	3	3	4	4	3	3	3	3	4	4	4	4	3	4	4	4	4	4
2018-11-27 16:11:08	동의합니다	3	4	6	7	4	5	4	4	2	2	7	2	1	1	1	1	4	1	1	1	1	1	1	4	7	2	2	4	4	1	1	1	4	1	6	7	4	4	7	7	7	4	7	7	7	7	7	7
2018-11-27 18:58:41	동의합니다	5	5	4	4	5	4	3	5	5	5	5	4	4	4	4	4	4	5	5	5	4	4	5	5	5	5	4	4	5	5	5	5	5	4	6	6	7	5	6	4	6	6	5	5	7	7	7	6
2018-11-27 22:12:11	동의합니다	3	6	7	7	7	7	7	5	3	4	5	3	5	4	3	3	2	4	3	2	4	3	4	5	6	5	6	3	4	3	3	4	4	4	5	6	6	6	7	7	7	7	6	4	5	6	6	7
2018-11-28 20:44:41	동의합니다	5	4	4	4	5	4	4	4	4	4	4	4	5	4	4	4	3	4	4	4	5	4	4	4	3	4	4	4	4	4	4	3	4	4	4	4	4	4	4	4	4	4	3	4	4	4	4	3
2018-11-28 21:49:54	동의합니다	7	7	7	7	6	7	6	6	7	7	7	6	6	7	4	7	6	5	4	6	6	5	4	6	6	5	6	5	6	7	5	4	6	4	6	4	7	7	7	7	6	7	6	6	5	5	7	3
2018-11-29 10:56:23	동의합니다	7	7	7	7	7	7	6	6	7	7	7	7	7	7	7	7	7	4	6	3	3	3	4	4	6	6	6	5	6	6	6	6	6	4	6	4	7	7	7	7	7	7	6	6	7	7	7	7
2018-11-29 11:55:36	동의합니다	7	7	7	7	7	7	7	7	7	7	7	7	7	7	7	7	7	7	7	7	7	7	7	7	7	7	7	7	7	7	7	7	7	7	7	7	7	7	7	7	7	7	7	7	7	7	7	7
2018-11-29 15:33:03	동의합니다	5	5	5	6	4	4	3	3	6	6	6	4	4	4	5	5	6	4	5	4	4	3	3	4	2	2	2	2	4	4	3	3	3	3	4	5	6	6	6	6	5	5	5	5	6	6	6	6
[truncated: 40 more columns]
